# Supplementary material for: N-Terminal Metal-Binding Domain of Arabidopsis IBR5 Is Important for Its in Planta Functions
Source: Int J Mol Sci. 2025 Sep 24;26(19):9315. doi: 10.3390/ijms26199315 (PMC12525521; doi:10.3390/ijms26199315)
Supplement: Supplementary file 1 [file ijms-26-09315-s001.zip]

Archive with 10 entries (10 files):
- Figure S1_BrownColor.ai
- Figure S2_model.ai
- Figure S3_SDS.ai
- Figure S4_Metal.ai
- Figure S5_FLAG_SDS.ai
- Figure S6_CotExample.ai
- Figure S7_Align.ai
- Figure S8_Align2.ai
- Supplementary Table S1_250815.xlsx
- SupplementaryFigureCaption.pdf
