# Supplementary material for: N-Terminal Metal-Binding Domain of Arabidopsis IBR5 Is Important for Its in Planta Functions
Source: Int J Mol Sci. 2025 Sep 24;26(19):9315. doi: 10.3390/ijms26199315 (PMC12525521; doi:10.3390/ijms26199315)
Supplement: Supplementary file 1 [file ijms-26-09315-s001.zip › Supplementary Table S1_250815.xlsx]

## Sheet: Sheet1
Table S1. Information on primers used in this study.
Primer name	Sequence (5' to 3')	Purpose
SUMO IBR5+G F	CGCGAACAGATTGGAGGTGGAATGAGGAAGAGAGAAAGAGAGAACC	To clone AtIBR5 full-length in pETite N-His SUMO vector
SUMO IBR5+G Phospha F	CGCGAACAGATTGGAGGTGGAGCTTTTCCGTCGGAGATTCTC	To clone AtIBR5 phosphatase only in pETite N-His SUMO vector
SUMO_IBR5.1 R	GTGGCGGCCGCTCTATTAAGAGCCATCCATTGCAATATCAC	To clone AtIBR5 full-length or phosphatase only in pETite N-His SUMO vector
Salk_039359LP	TCTCCTTCTTCTCCGTCCTTC	To genotype Salk_039359 with T-DNA in AT2G04550
Salk_039359RP	TCTCCGTTGTTTAACCCACTG	To genotype Salk_039359 with T-DNA in AT2G04550
LBb1.3	ATTTTGCCGATTTCGGAAC	To genotype Salk_039359 with T-DNA in AT2G04550
IBR5 C10G F	AACCCTGGTTCGATTTGTGGGCATTACCATAAGTAC	To generate AtIBR5 C10G single mutant, using plasmid of AtIBR5 full-length in pETite N-His SUMO vector
IBR5 C10G R	AATCGAACCAGGGTTCTCTCTTTCTCTCTTCCTC	To generate AtIBR5 C10G single mutant, using plasmid of AtIBR5 full-length in pETite N-His SUMO vector
IBR5 C25G F	GAAGTAGGTGGAGTCTGTGGTCACTGTATG	To generate AtIBR5 C25G single mutant, using plasmid of AtIBR5 full-length in pETite N-His SUMO vector
IBR5 C25G R	GACTCCACCTACTTCTCCTTCCTCGTACTTATGGTA	To generate AtIBR5 C25G single mutant, using plasmid of AtIBR5 full-length in pETite N-His SUMO vector
IBR5 C13G F	TCGATTGGTGGGCATTACCATAAGTACGAGGAA	To generate AtIBR5 C13G single mutant, using plasmid of AtIBR5 full-length in pETite N-His SUMO vector
IBR5 C13G R	ATGCCCACCAATCGAACAAGGGTTCTCTCTTTCTCT	To generate AtIBR5 C13G single mutant,, using plasmid of AtIBR5 full-length in pETite N-His SUMO vector
IBR5 C28G F	GGAGTCGGTGGTCACTGTATGCCTGTTTCTTCCGAT	To generate AtIBR5 C28G single mutant, using plasmid of AtIBR5 full-length in pETite N-His SUMO vector
IBR5 C28G R	GTGACCACCGACTCCACATACTTCTCCTTCCTCGTA	To generate AtIBR5 C28G single mutant, using plasmid of AtIBR5 full-length in pETite N-His SUMO vector
IBR5 C13G R2	ATGCCCACCAATCGAACCAGGGTTCTCTCTTTCTCT	To generate AtIBR5 C10G C13G double mutant, using plasmid of AtIBR5 C10G in pETite N-His SUMO vector
IBR5 C28G R2	GTGACCACCGACTCCACCTACTTCTCCTTCCTCGTA	To generate AtIBR5 C25G C28G double mutant, using plasmid of AtIBR5 C25G in pETite N-His SUMO vector
IBR5.1F Bam	AAAGGATCCATGAGGAAGAGAGAAAGAG	To amplify and clone full-length AtIBR5 in pCAMBIA1390 3XFLA tag, using BamHI site
IBR5 phospha BamHI F	AAAGGATCCATGGCTTTTCCGTCGGAGAT	To amplify and clone phosphatase domain of AtIBR5 in pCAMBIA1390 3XFLA tag, using BamHI site
IBR5Bgl2-3	AAAAGATCTGGAGAGCCATCCATTGCAAT	To amplify and clone AtIBR5 in pCAMBIA1390 3XFLA tag, using BglII site
